# Supplementary material for: Heterologous Booster with BNT162b2 Induced High Specific Antibody Levels in CoronaVac Vaccinees
Source: Vaccines (Basel). 2023 Jun 30;11(7):1183. doi: 10.3390/vaccines11071183 (PMC10383528; doi:10.3390/vaccines11071183)
Supplement: Supplementary file 1 [file vaccines-11-01183-s001.zip]

Archive with 3 entries (3 files):
- Figure S1 - Assessment of the gender influence on anti-RBD IgA and IgG and anti-spike IgG serum levels post third dose.pdf
- Figure S2 - Variation in anti-RBD IgA and IgG and anti-spike IgG serum levels due to comorbidities.pdf
- Figure S3 - Analysis of anti-RBD IgA and IgG and anti-spike IgG serum production in relation to the history of SARS-CoV-2 infection.pdf
